# Supplementary material for: The Association between New World Alphasatellites and Bipartite Begomoviruses: Effects on Infection and Vector Transmission
Source: Pathogens. 2021 Sep 26;10(10):1244. doi: 10.3390/pathogens10101244 (PMC8538204; doi:10.3390/pathogens10101244)
Supplement: Supplementary file 1 [file pathogens-10-01244-s001.zip]

Archive with 1 entries (1 files):
- pathogens-1297685-supplementary.pdf
